# Supplementary material for: Zirconium-Based Metal Organic Frameworks for the Capture of Carbon Dioxide and Ethanol Vapour. A Comparative Study
Source: Molecules. 2021 Dec 15;26(24):7620. doi: 10.3390/molecules26247620 (PMC8703343; doi:10.3390/molecules26247620)
Supplement: Supplementary file 1 [file molecules-26-07620-s001.zip]

Archive with 1 entries (1 files):
- molecules-1504932-supplementary.pdf
